# Supplementary material for: Complete chloroplast genomes provide insights into evolution and phylogenetic relationships of Stachyurus (Stachyuraceae)
Source: Front Plant Sci. 2026 May 18;17:1734802. doi: 10.3389/fpls.2026.1734802 (PMC13222975; doi:10.3389/fpls.2026.1734802)
Supplement: Supplementary file 1 [file Table1.xlsx]

## Sheet: Table S1
Table S1 GenBank Accession for outgroups used in this study
Species name	GenBank Accession
Euscaphis japonica	PX229833
Turpinia montana	PX229832
Staphylea trifolia	MK488092
Staphylea holocarpa	MZ493339
Styrax faberi	NC_050645
Halesia Carolina	NC_041127
Sinojackia sarcocarpa	NC_042148
Changiostyrax dolichocarpus	NC_041171
Huodendron tibeticum	NC_053899

## Sheet: Table S2
Table S2 Raw output information of REPuter for each species
Repeat Length 1	Starting Position 1	Match Direction	Repeat Length 2	Starting Position 2	Hamming Distance	E-value	Species Name
51	98342	F	51	98396	-3	8.27e-16	S.retusus (AY02)
51	98342	P	51	155461	-3	8.27e-16	S.retusus (AY02)
51	98396	P	51	155515	-3	8.27e-16	S.retusus (AY02)
49	98352	F	49	98406	-1	3.46e-18	S.retusus (AY02)
49	98352	P	49	155453	-1	3.46e-18	S.retusus (AY02)
49	98406	P	49	155507	-1	3.46e-18	S.retusus (AY02)
49	155453	F	49	155507	-1	3.46e-18	S.retusus (AY02)
47	51245	F	47	51291	0	3.76e-19	S.retusus (AY02)
45	66622	F	45	66667	0	6.02e-18	S.retusus (AY02)
45	98342	F	45	98414	-3	2.31e-12	S.retusus (AY02)
45	98342	P	45	155449	-3	2.31e-12	S.retusus (AY02)
45	98414	P	45	155521	-3	2.31e-12	S.retusus (AY02)
45	155453	F	45	155525	-3	2.31e-12	S.retusus (AY02)
44	80837	P	44	80837	-2	2.05e-13	S.retusus (AY02)
44	42539	F	44	44763	-3	8.61e-12	S.retusus (AY02)
43	98342	F	43	98360	-3	3.21e-11	S.retusus (AY02)
43	98342	P	43	155505	-3	3.21e-11	S.retusus (AY02)
43	98360	P	43	155523	-3	3.21e-11	S.retusus (AY02)
43	98394	F	43	98412	-3	3.21e-11	S.retusus (AY02)
43	98394	P	43	155453	-3	3.21e-11	S.retusus (AY02)
43	98412	P	43	155471	-3	3.21e-11	S.retusus (AY02)
43	155453	F	43	155471	-3	3.21e-11	S.retusus (AY02)
43	155505	F	43	155523	-3	3.21e-11	S.retusus (AY02)
41	155461	F	41	155515	0	1.54e-15	S.retusus (AY02)
39	47590	F	39	105760	-1	2.89e-12	S.retusus (AY02)
39	47590	P	39	148109	-1	2.89e-12	S.retusus (AY02)
37	105763	F	37	128292	-1	4.38e-11	S.retusus (AY02)
37	128292	P	37	148108	-1	4.38e-11	S.retusus (AY02)
37	155515	F	37	155533	-3	8.28e-08	S.retusus (AY02)
36	64863	R	36	64863	0	1.58e-12	S.retusus (AY02)
36	47593	F	36	128292	-2	8.95e-09	S.retusus (AY02)
36	98405	F	36	98423	-2	8.95e-09	S.retusus (AY02)
36	98405	P	36	155449	-2	8.95e-09	S.retusus (AY02)
36	98423	P	36	155467	-2	8.95e-09	S.retusus (AY02)
35	98352	F	35	98424	-2	3.38e-08	S.retusus (AY02)
35	98352	P	35	155449	-2	3.38e-08	S.retusus (AY02)
35	98424	P	35	155521	-2	3.38e-08	S.retusus (AY02)
35	98358	F	35	98394	-3	1.12e-06	S.retusus (AY02)
35	98358	P	35	155479	-3	1.12e-06	S.retusus (AY02)
35	98394	P	35	155515	-3	1.12e-06	S.retusus (AY02)
35	155466	F	35	155484	-3	1.12e-06	S.retusus (AY02)
35	155484	F	35	155520	-3	1.12e-06	S.retusus (AY02)
34	98369	F	34	98405	-2	1.28e-07	S.retusus (AY02)
34	98369	P	34	155469	-2	1.28e-07	S.retusus (AY02)
34	98405	P	34	155505	-2	1.28e-07	S.retusus (AY02)
34	155469	F	34	155505	-2	1.28e-07	S.retusus (AY02)
34	50496	F	34	50508	-3	4.08e-06	S.retusus (AY02)
34	114699	F	34	114731	-3	4.08e-06	S.retusus (AY02)
34	114699	P	34	139143	-3	4.08e-06	S.retusus (AY02)
34	114731	P	34	139175	-3	4.08e-06	S.retusus (AY02)
34	139143	F	34	139175	-3	4.08e-06	S.retusus (AY02)
33	98352	F	33	98370	-2	4.8e-07	S.retusus (AY02)
33	98352	P	33	155505	-2	4.8e-07	S.retusus (AY02)
33	98370	P	33	155523	-2	4.8e-07	S.retusus (AY02)
32	11190	P	32	11190	0	4.04e-10	S.retusus (AY02)
32	155466	F	32	155538	-2	1.8e-06	S.retusus (AY02)
32	9003	F	32	39193	-3	5.41e-05	S.retusus (AY02)
31	10548	F	31	38491	0	1.62e-09	S.retusus (AY02)
31	46366	R	31	46366	0	1.62e-09	S.retusus (AY02)
31	8868	P	31	8917	-1	1.5e-07	S.retusus (AY02)
31	34227	F	31	34250	-1	1.5e-07	S.retusus (AY02)
31	31814	R	31	31814	-2	6.77e-06	S.retusus (AY02)
31	95907	F	31	95928	-2	6.77e-06	S.retusus (AY02)
31	95907	P	31	157949	-2	6.77e-06	S.retusus (AY02)
31	95928	P	31	157970	-2	6.77e-06	S.retusus (AY02)
31	157949	F	31	157970	-2	6.77e-06	S.retusus (AY02)
31	34190	F	31	34223	-3	0.000196	S.retusus (AY02)
30	9005	P	30	49408	0	6.47e-09	S.retusus (AY02)
30	64875	R	30	64876	-1	5.82e-07	S.retusus (AY02)
30	40059	R	30	78174	-2	2.53e-05	S.retusus (AY02)
30	39195	P	30	49408	-3	0.000709	S.retusus (AY02)
30	46373	C	30	53237	-3	0.000709	S.retusus (AY02)
30	47591	P	30	82204	-3	0.000709	S.retusus (AY02)
30	88713	F	30	88731	-3	0.000709	S.retusus (AY02)
36	50	R	36	50	-2	8.94e-09	S.chinensis (ZJY01)
34	39994	R	34	39999	-3	4.08e-06	S.chinensis (ZJY01)
33	40007	R	33	40007	-2	4.79e-07	S.chinensis (ZJY01)
32	50494	R	32	50502	-3	5.4e-05	S.chinensis (ZJY01)
31	31851	R	31	31851	-2	6.76e-06	S.chinensis (ZJY01)
30	46339	R	30	46339	0	6.46e-09	S.chinensis (ZJY01)
30	40036	R	30	78026	-2	2.53e-05	S.chinensis (ZJY01)
30	40030	R	30	50504	-3	0.000708	S.chinensis (ZJY01)
51	98205	P	51	155344	-3	8.26e-16	S.chinensis (ZJY01)
51	98259	P	51	155398	-3	8.26e-16	S.chinensis (ZJY01)
49	98215	P	49	155336	-1	3.45e-18	S.chinensis (ZJY01)
49	98269	P	49	155390	-1	3.45e-18	S.chinensis (ZJY01)
45	98205	P	45	155332	-3	2.3e-12	S.chinensis (ZJY01)
45	98277	P	45	155404	-3	2.3e-12	S.chinensis (ZJY01)
44	80690	P	44	80690	-2	2.05e-13	S.chinensis (ZJY01)
43	98205	P	43	155388	-3	3.21e-11	S.chinensis (ZJY01)
43	98223	P	43	155406	-3	3.21e-11	S.chinensis (ZJY01)
43	98257	P	43	155336	-3	3.21e-11	S.chinensis (ZJY01)
43	98275	P	43	155354	-3	3.21e-11	S.chinensis (ZJY01)
42	55801	P	42	55801	-2	2.98e-12	S.chinensis (ZJY01)
39	47557	P	39	147988	-1	2.88e-12	S.chinensis (ZJY01)
37	128155	P	37	147987	-1	4.37e-11	S.chinensis (ZJY01)
36	98268	P	36	155332	-2	8.94e-09	S.chinensis (ZJY01)
36	98286	P	36	155350	-2	8.94e-09	S.chinensis (ZJY01)
35	98215	P	35	155332	-2	3.38e-08	S.chinensis (ZJY01)
35	98287	P	35	155404	-2	3.38e-08	S.chinensis (ZJY01)
35	98221	P	35	155362	-3	1.11e-06	S.chinensis (ZJY01)
35	98257	P	35	155398	-3	1.11e-06	S.chinensis (ZJY01)
34	11161	P	34	11161	0	2.52e-11	S.chinensis (ZJY01)
34	98232	P	34	155352	-2	1.27e-07	S.chinensis (ZJY01)
34	98268	P	34	155388	-2	1.27e-07	S.chinensis (ZJY01)
34	114566	P	34	139022	-3	4.08e-06	S.chinensis (ZJY01)
34	114598	P	34	139054	-3	4.08e-06	S.chinensis (ZJY01)
33	98215	P	33	155388	-2	4.79e-07	S.chinensis (ZJY01)
33	98233	P	33	155406	-2	4.79e-07	S.chinensis (ZJY01)
32	8845	P	32	8879	-2	1.8e-06	S.chinensis (ZJY01)
31	95770	P	31	157832	-2	6.76e-06	S.chinensis (ZJY01)
31	95791	P	31	157853	-2	6.76e-06	S.chinensis (ZJY01)
31	17637	P	31	17637	-3	0.000196	S.chinensis (ZJY01)
30	8968	P	30	49391	0	6.46e-09	S.chinensis (ZJY01)
30	39152	P	30	49391	-3	0.000708	S.chinensis (ZJY01)
30	47558	P	30	82057	-3	0.000708	S.chinensis (ZJY01)
52	17857	F	52	17909	0	3.67e-22	S.chinensis (ZJY01)
51	98205	F	51	98259	-3	8.26e-16	S.chinensis (ZJY01)
49	98215	F	49	98269	-1	3.45e-18	S.chinensis (ZJY01)
49	155336	F	49	155390	-1	3.45e-18	S.chinensis (ZJY01)
45	98205	F	45	98277	-3	2.3e-12	S.chinensis (ZJY01)
45	155336	F	45	155408	-3	2.3e-12	S.chinensis (ZJY01)
44	42527	F	44	44751	-3	8.6e-12	S.chinensis (ZJY01)
43	98205	F	43	98223	-3	3.21e-11	S.chinensis (ZJY01)
43	98257	F	43	98275	-3	3.21e-11	S.chinensis (ZJY01)
43	155336	F	43	155354	-3	3.21e-11	S.chinensis (ZJY01)
43	155388	F	43	155406	-3	3.21e-11	S.chinensis (ZJY01)
42	40409	F	42	40425	0	3.85e-16	S.chinensis (ZJY01)
41	155344	F	41	155398	0	1.54e-15	S.chinensis (ZJY01)
39	47557	F	39	105627	-1	2.88e-12	S.chinensis (ZJY01)
37	105630	F	37	128155	-1	4.37e-11	S.chinensis (ZJY01)
37	155398	F	37	155416	-3	8.27e-08	S.chinensis (ZJY01)
36	47560	F	36	128155	-2	8.94e-09	S.chinensis (ZJY01)
36	98268	F	36	98286	-2	8.94e-09	S.chinensis (ZJY01)
35	98215	F	35	98287	-2	3.38e-08	S.chinensis (ZJY01)
35	98221	F	35	98257	-3	1.11e-06	S.chinensis (ZJY01)
35	155349	F	35	155367	-3	1.11e-06	S.chinensis (ZJY01)
35	155367	F	35	155403	-3	1.11e-06	S.chinensis (ZJY01)
34	98232	F	34	98268	-2	1.27e-07	S.chinensis (ZJY01)
34	155352	F	34	155388	-2	1.27e-07	S.chinensis (ZJY01)
34	114566	F	34	114598	-3	4.08e-06	S.chinensis (ZJY01)
34	139022	F	34	139054	-3	4.08e-06	S.chinensis (ZJY01)
33	98215	F	33	98233	-2	4.79e-07	S.chinensis (ZJY01)
32	155349	F	32	155421	-2	1.8e-06	S.chinensis (ZJY01)
32	8966	F	32	39150	-3	5.4e-05	S.chinensis (ZJY01)
31	10510	F	31	38448	0	1.61e-09	S.chinensis (ZJY01)
31	95770	F	31	95791	-2	6.76e-06	S.chinensis (ZJY01)
31	157832	F	31	157853	-2	6.76e-06	S.chinensis (ZJY01)
31	40409	F	31	40413	-3	0.000196	S.chinensis (ZJY01)
31	40409	F	31	40429	-3	0.000196	S.chinensis (ZJY01)
31	40413	F	31	40425	-3	0.000196	S.chinensis (ZJY01)
31	40417	F	31	40421	-3	0.000196	S.chinensis (ZJY01)
31	40421	F	31	40433	-3	0.000196	S.chinensis (ZJY01)
31	40425	F	31	40429	-3	0.000196	S.chinensis (ZJY01)
30	40407	F	30	40439	-3	0.000708	S.chinensis (ZJY01)
30	40417	F	30	40437	-3	0.000708	S.chinensis (ZJY01)
30	40433	F	30	40437	-3	0.000708	S.chinensis (ZJY01)
30	88575	F	30	88593	-3	0.000708	S.chinensis (ZJY01)
31	31750	R	31	31750	-2	6.72e-06	S.cordatulus (DM01)
30	39914	R	30	77624	-3	0.000704	S.cordatulus (DM01)
53	97729	P	53	154875	-3	5.78e-17	S.cordatulus (DM01)
53	97783	P	53	154929	-3	5.78e-17	S.cordatulus (DM01)
51	8782	P	51	8782	-1	2.24e-19	S.cordatulus (DM01)
45	97731	P	45	154863	-3	2.29e-12	S.cordatulus (DM01)
45	97803	P	45	154935	-3	2.29e-12	S.cordatulus (DM01)
44	80289	P	44	80289	-2	2.04e-13	S.cordatulus (DM01)
41	97741	P	41	154875	0	1.53e-15	S.cordatulus (DM01)
41	97795	P	41	154929	0	1.53e-15	S.cordatulus (DM01)
41	97785	P	41	154867	-3	4.41e-10	S.cordatulus (DM01)
41	97803	P	41	154885	-3	4.41e-10	S.cordatulus (DM01)
39	47433	P	39	147519	-1	2.87e-12	S.cordatulus (DM01)
37	127697	P	37	147518	-1	4.35e-11	S.cordatulus (DM01)
37	97727	P	37	154929	-3	8.23e-08	S.cordatulus (DM01)
37	97745	P	37	154947	-3	8.23e-08	S.cordatulus (DM01)
36	97794	P	36	154863	-2	8.89e-09	S.cordatulus (DM01)
36	97812	P	36	154881	-2	8.89e-09	S.cordatulus (DM01)
35	97741	P	35	154863	-2	3.36e-08	S.cordatulus (DM01)
35	97813	P	35	154935	-2	3.36e-08	S.cordatulus (DM01)
34	39877	P	34	39877	-2	1.27e-07	S.cordatulus (DM01)
34	97758	P	34	154883	-3	4.06e-06	S.cordatulus (DM01)
34	97794	P	34	154919	-3	4.06e-06	S.cordatulus (DM01)
34	114092	P	34	138553	-3	4.06e-06	S.cordatulus (DM01)
34	114124	P	34	138585	-3	4.06e-06	S.cordatulus (DM01)
33	97741	P	33	154919	-3	1.48e-05	S.cordatulus (DM01)
33	97749	P	33	154893	-3	1.48e-05	S.cordatulus (DM01)
33	97759	P	33	154937	-3	1.48e-05	S.cordatulus (DM01)
33	97785	P	33	154929	-3	1.48e-05	S.cordatulus (DM01)
32	11065	P	32	11065	0	4.02e-10	S.cordatulus (DM01)
31	95296	P	31	157363	-2	6.72e-06	S.cordatulus (DM01)
31	95317	P	31	157384	-2	6.72e-06	S.cordatulus (DM01)
30	8893	P	30	49273	0	6.43e-09	S.cordatulus (DM01)
30	39045	P	30	49273	-3	0.000704	S.cordatulus (DM01)
30	47434	P	30	81639	-3	0.000704	S.cordatulus (DM01)
53	97729	F	53	97783	-3	5.78e-17	S.cordatulus (DM01)
52	17788	F	52	17840	-1	5.7e-20	S.cordatulus (DM01)
45	97731	F	45	97803	-3	2.29e-12	S.cordatulus (DM01)
45	154867	F	45	154939	-3	2.29e-12	S.cordatulus (DM01)
44	42393	F	44	44617	-3	8.56e-12	S.cordatulus (DM01)
43	5008	F	43	5023	-3	3.19e-11	S.cordatulus (DM01)
41	97741	F	41	97795	0	1.53e-15	S.cordatulus (DM01)
41	154875	F	41	154929	0	1.53e-15	S.cordatulus (DM01)
41	97785	F	41	97803	-3	4.41e-10	S.cordatulus (DM01)
41	154867	F	41	154885	-3	4.41e-10	S.cordatulus (DM01)
39	47433	F	39	105153	-1	2.87e-12	S.cordatulus (DM01)
37	105156	F	37	127697	-1	4.35e-11	S.cordatulus (DM01)
37	97727	F	37	97745	-3	8.23e-08	S.cordatulus (DM01)
37	154929	F	37	154947	-3	8.23e-08	S.cordatulus (DM01)
36	47436	F	36	127697	-2	8.89e-09	S.cordatulus (DM01)
36	97794	F	36	97812	-2	8.89e-09	S.cordatulus (DM01)
35	97741	F	35	97813	-2	3.36e-08	S.cordatulus (DM01)
34	39907	F	34	77617	-3	4.06e-06	S.cordatulus (DM01)
34	97758	F	34	97794	-3	4.06e-06	S.cordatulus (DM01)
34	114092	F	34	114124	-3	4.06e-06	S.cordatulus (DM01)
34	138553	F	34	138585	-3	4.06e-06	S.cordatulus (DM01)
34	154883	F	34	154919	-3	4.06e-06	S.cordatulus (DM01)
33	97741	F	33	97759	-3	1.48e-05	S.cordatulus (DM01)
33	97749	F	33	97785	-3	1.48e-05	S.cordatulus (DM01)
33	154893	F	33	154929	-3	1.48e-05	S.cordatulus (DM01)
33	154919	F	33	154937	-3	1.48e-05	S.cordatulus (DM01)
32	154880	F	32	154952	-2	1.79e-06	S.cordatulus (DM01)
32	8891	F	32	39043	-3	5.38e-05	S.cordatulus (DM01)
31	10429	F	31	38354	0	1.61e-09	S.cordatulus (DM01)
31	95296	F	31	95317	-2	6.72e-06	S.cordatulus (DM01)
31	157363	F	31	157384	-2	6.72e-06	S.cordatulus (DM01)
31	34117	F	31	34150	-3	0.000195	S.cordatulus (DM01)
30	17814	F	30	17866	-2	2.52e-05	S.cordatulus (DM01)
30	154880	F	30	154898	-3	0.000704	S.cordatulus (DM01)
31	92	C	31	10625	-3	0.000196	S.himalaicus (XY03)
52	17958	F	52	18010	0	3.67e-22	S.himalaicus (XY03)
51	98266	F	51	98320	-3	8.26e-16	S.himalaicus (XY03)
49	98276	F	49	98330	-1	3.46e-18	S.himalaicus (XY03)
49	155428	F	49	155482	-1	3.46e-18	S.himalaicus (XY03)
45	98266	F	45	98338	-3	2.31e-12	S.himalaicus (XY03)
45	155428	F	45	155500	-3	2.31e-12	S.himalaicus (XY03)
44	42630	F	44	44854	-3	8.61e-12	S.himalaicus (XY03)
43	98266	F	43	98284	-3	3.21e-11	S.himalaicus (XY03)
43	98318	F	43	98336	-3	3.21e-11	S.himalaicus (XY03)
43	155428	F	43	155446	-3	3.21e-11	S.himalaicus (XY03)
43	155480	F	43	155498	-3	3.21e-11	S.himalaicus (XY03)
41	155436	F	41	155490	0	1.54e-15	S.himalaicus (XY03)
39	47645	F	39	105688	-1	2.89e-12	S.himalaicus (XY03)
38	42622	F	38	44846	-3	2.25e-08	S.himalaicus (XY03)
37	105691	F	37	128244	-1	4.38e-11	S.himalaicus (XY03)
37	155490	F	37	155508	-3	8.28e-08	S.himalaicus (XY03)
36	47648	F	36	128244	-2	8.95e-09	S.himalaicus (XY03)
36	98329	F	36	98347	-2	8.95e-09	S.himalaicus (XY03)
35	98276	F	35	98348	-2	3.38e-08	S.himalaicus (XY03)
35	98282	F	35	98318	-3	1.12e-06	S.himalaicus (XY03)
35	155441	F	35	155459	-3	1.12e-06	S.himalaicus (XY03)
35	155459	F	35	155495	-3	1.12e-06	S.himalaicus (XY03)
34	98293	F	34	98329	-2	1.28e-07	S.himalaicus (XY03)
34	155444	F	34	155480	-2	1.28e-07	S.himalaicus (XY03)
34	114627	F	34	114659	-3	4.08e-06	S.himalaicus (XY03)
34	139114	F	34	139146	-3	4.08e-06	S.himalaicus (XY03)
33	98276	F	33	98294	-2	4.8e-07	S.himalaicus (XY03)
32	155441	F	32	155513	-2	1.8e-06	S.himalaicus (XY03)
32	9051	F	32	39221	-3	5.41e-05	S.himalaicus (XY03)
31	10589	F	31	38532	0	1.62e-09	S.himalaicus (XY03)
31	40132	F	31	40146	-1	1.5e-07	S.himalaicus (XY03)
31	95831	F	31	95852	-2	6.76e-06	S.himalaicus (XY03)
31	157924	F	31	157945	-2	6.76e-06	S.himalaicus (XY03)
31	11229	F	31	120406	-3	0.000196	S.himalaicus (XY03)
31	34255	F	31	34288	-3	0.000196	S.himalaicus (XY03)
51	98266	P	51	155436	-3	8.26e-16	S.himalaicus (XY03)
51	98320	P	51	155490	-3	8.26e-16	S.himalaicus (XY03)
49	98276	P	49	155428	-1	3.46e-18	S.himalaicus (XY03)
49	98330	P	49	155482	-1	3.46e-18	S.himalaicus (XY03)
45	98266	P	45	155424	-3	2.31e-12	S.himalaicus (XY03)
45	98338	P	45	155496	-3	2.31e-12	S.himalaicus (XY03)
44	80816	P	44	80816	-2	2.05e-13	S.himalaicus (XY03)
43	98266	P	43	155480	-3	3.21e-11	S.himalaicus (XY03)
43	98284	P	43	155498	-3	3.21e-11	S.himalaicus (XY03)
43	98318	P	43	155428	-3	3.21e-11	S.himalaicus (XY03)
43	98336	P	43	155446	-3	3.21e-11	S.himalaicus (XY03)
39	47645	P	39	148080	-1	2.89e-12	S.himalaicus (XY03)
37	128244	P	37	148079	-1	4.38e-11	S.himalaicus (XY03)
36	98329	P	36	155424	-2	8.95e-09	S.himalaicus (XY03)
36	98347	P	36	155442	-2	8.95e-09	S.himalaicus (XY03)
35	98276	P	35	155424	-2	3.38e-08	S.himalaicus (XY03)
35	98348	P	35	155496	-2	3.38e-08	S.himalaicus (XY03)
35	98282	P	35	155454	-3	1.12e-06	S.himalaicus (XY03)
35	98318	P	35	155490	-3	1.12e-06	S.himalaicus (XY03)
34	11250	P	34	11250	0	2.53e-11	S.himalaicus (XY03)
34	55936	P	34	55936	-2	1.28e-07	S.himalaicus (XY03)
34	98293	P	34	155444	-2	1.28e-07	S.himalaicus (XY03)
34	98329	P	34	155480	-2	1.28e-07	S.himalaicus (XY03)
34	114627	P	34	139114	-3	4.08e-06	S.himalaicus (XY03)
34	114659	P	34	139146	-3	4.08e-06	S.himalaicus (XY03)
33	98276	P	33	155480	-2	4.8e-07	S.himalaicus (XY03)
33	98294	P	33	155498	-2	4.8e-07	S.himalaicus (XY03)
31	8929	P	31	8965	-2	6.76e-06	S.himalaicus (XY03)
31	95831	P	31	157924	-2	6.76e-06	S.himalaicus (XY03)
31	95852	P	31	157945	-2	6.76e-06	S.himalaicus (XY03)
30	9053	P	30	49477	0	6.46e-09	S.himalaicus (XY03)
30	39223	P	30	49477	-3	0.000709	S.himalaicus (XY03)
30	47646	P	30	82164	-3	0.000709	S.himalaicus (XY03)
40	83	R	40	95	-3	1.64e-09	S.himalaicus (XY03)
31	5335	R	31	5337	-1	1.5e-07	S.himalaicus (XY03)
31	48	R	31	48	-2	6.76e-06	S.himalaicus (XY03)
30	46439	R	30	46440	-1	5.82e-07	S.himalaicus (XY03)
80	30211	F	80	30233	0	5.09e-39	S.himalaicus (XY04)
58	30211	F	58	30255	0	8.95e-26	S.himalaicus (XY04)
51	98168	F	51	98222	-3	8.25e-16	S.himalaicus (XY04)
49	98178	F	49	98232	-1	3.45e-18	S.himalaicus (XY04)
49	155271	F	49	155325	-1	3.45e-18	S.himalaicus (XY04)
45	98168	F	45	98240	-3	2.3e-12	S.himalaicus (XY04)
45	155271	F	45	155343	-3	2.3e-12	S.himalaicus (XY04)
44	42675	F	44	44899	-3	8.6e-12	S.himalaicus (XY04)
43	98168	F	43	98186	-3	3.2e-11	S.himalaicus (XY04)
43	98220	F	43	98238	-3	3.2e-11	S.himalaicus (XY04)
43	155271	F	43	155289	-3	3.2e-11	S.himalaicus (XY04)
43	155323	F	43	155341	-3	3.2e-11	S.himalaicus (XY04)
41	155279	F	41	155333	0	1.54e-15	S.himalaicus (XY04)
39	47699	F	39	105590	-1	2.88e-12	S.himalaicus (XY04)
37	105593	F	37	128169	-1	4.37e-11	S.himalaicus (XY04)
37	108	F	37	124	-2	2.36e-09	S.himalaicus (XY04)
37	155333	F	37	155351	-3	8.26e-08	S.himalaicus (XY04)
36	30211	F	36	30277	0	1.58e-12	S.himalaicus (XY04)
36	47702	F	36	128169	-2	8.93e-09	S.himalaicus (XY04)
36	98231	F	36	98249	-2	8.93e-09	S.himalaicus (XY04)
35	98178	F	35	98250	-2	3.37e-08	S.himalaicus (XY04)
35	98184	F	35	98220	-3	1.11e-06	S.himalaicus (XY04)
35	155284	F	35	155302	-3	1.11e-06	S.himalaicus (XY04)
35	155302	F	35	155338	-3	1.11e-06	S.himalaicus (XY04)
34	129	F	34	179	-2	1.27e-07	S.himalaicus (XY04)
34	98195	F	34	98231	-2	1.27e-07	S.himalaicus (XY04)
34	155287	F	34	155323	-2	1.27e-07	S.himalaicus (XY04)
34	114529	F	34	114561	-3	4.07e-06	S.himalaicus (XY04)
34	138957	F	34	138989	-3	4.07e-06	S.himalaicus (XY04)
33	98178	F	33	98196	-2	4.79e-07	S.himalaicus (XY04)
32	155284	F	32	155356	-2	1.8e-06	S.himalaicus (XY04)
32	9126	F	32	39276	-3	5.4e-05	S.himalaicus (XY04)
31	10651	F	31	38587	0	1.61e-09	S.himalaicus (XY04)
31	95733	F	31	95754	-2	6.75e-06	S.himalaicus (XY04)
31	157767	F	31	157788	-2	6.75e-06	S.himalaicus (XY04)
31	5060	F	31	5062	-3	0.000196	S.himalaicus (XY04)
31	34330	F	31	34363	-3	0.000196	S.himalaicus (XY04)
31	50772	F	31	50773	-3	0.000196	S.himalaicus (XY04)
30	40232	F	30	78015	-3	0.000707	S.himalaicus (XY04)
30	51314	F	30	120992	-3	0.000707	S.himalaicus (XY04)
30	120990	F	30	121019	-3	0.000707	S.himalaicus (XY04)
51	98168	P	51	155279	-3	8.25e-16	S.himalaicus (XY04)
51	98222	P	51	155333	-3	8.25e-16	S.himalaicus (XY04)
49	98178	P	49	155271	-1	3.45e-18	S.himalaicus (XY04)
49	98232	P	49	155325	-1	3.45e-18	S.himalaicus (XY04)
45	98168	P	45	155267	-3	2.3e-12	S.himalaicus (XY04)
45	98240	P	45	155339	-3	2.3e-12	S.himalaicus (XY04)
44	80677	P	44	80677	0	2.4e-17	S.himalaicus (XY04)
43	98168	P	43	155323	-3	3.2e-11	S.himalaicus (XY04)
43	98186	P	43	155341	-3	3.2e-11	S.himalaicus (XY04)
43	98220	P	43	155271	-3	3.2e-11	S.himalaicus (XY04)
43	98238	P	43	155289	-3	3.2e-11	S.himalaicus (XY04)
39	47699	P	39	147923	-1	2.88e-12	S.himalaicus (XY04)
37	128169	P	37	147922	-1	4.37e-11	S.himalaicus (XY04)
36	98231	P	36	155267	-2	8.93e-09	S.himalaicus (XY04)
36	98249	P	36	155285	-2	8.93e-09	S.himalaicus (XY04)
35	98178	P	35	155267	-2	3.37e-08	S.himalaicus (XY04)
35	98250	P	35	155339	-2	3.37e-08	S.himalaicus (XY04)
35	98184	P	35	155297	-3	1.11e-06	S.himalaicus (XY04)
35	98220	P	35	155333	-3	1.11e-06	S.himalaicus (XY04)
34	98195	P	34	155287	-2	1.27e-07	S.himalaicus (XY04)
34	98231	P	34	155323	-2	1.27e-07	S.himalaicus (XY04)
34	114529	P	34	138957	-3	4.07e-06	S.himalaicus (XY04)
34	114561	P	34	138989	-3	4.07e-06	S.himalaicus (XY04)
33	98178	P	33	155323	-2	4.79e-07	S.himalaicus (XY04)
33	98196	P	33	155341	-2	4.79e-07	S.himalaicus (XY04)
31	95733	P	31	157767	-2	6.75e-06	S.himalaicus (XY04)
31	95754	P	31	157788	-2	6.75e-06	S.himalaicus (XY04)
30	9128	P	30	49541	0	6.45e-09	S.himalaicus (XY04)
30	8990	P	30	9030	-3	0.000707	S.himalaicus (XY04)
30	39278	P	30	49541	-3	0.000707	S.himalaicus (XY04)
30	47700	P	30	82025	-3	0.000707	S.himalaicus (XY04)
34	40160	R	34	40164	-3	4.07e-06	S.himalaicus (XY04)
33	106	R	33	119	-3	1.49e-05	S.himalaicus (XY04)
31	31954	R	31	31954	-2	6.75e-06	S.himalaicus (XY04)
30	46485	R	30	46486	-1	5.81e-07	S.himalaicus (XY04)
30	106	R	30	106	-2	2.53e-05	S.himalaicus (XY04)
30	116	R	30	116	-2	2.53e-05	S.himalaicus (XY04)
30	40231	R	30	78014	-3	0.000707	S.himalaicus (XY04)
53	98050	F	53	98104	-3	5.79e-17	S.yunnanensis (YN03)
45	98052	F	45	98124	-3	2.3e-12	S.yunnanensis (YN03)
45	155199	F	45	155271	-3	2.3e-12	S.yunnanensis (YN03)
44	42469	F	44	44693	-3	8.59e-12	S.yunnanensis (YN03)
41	98062	F	41	98116	0	1.54e-15	S.yunnanensis (YN03)
41	155207	F	41	155261	0	1.54e-15	S.yunnanensis (YN03)
41	98106	F	41	98124	-3	4.42e-10	S.yunnanensis (YN03)
41	155199	F	41	155217	-3	4.42e-10	S.yunnanensis (YN03)
39	47491	F	39	105474	-1	2.88e-12	S.yunnanensis (YN03)
37	105477	F	37	128016	-1	4.37e-11	S.yunnanensis (YN03)
37	98048	F	37	98066	-3	8.25e-08	S.yunnanensis (YN03)
37	155261	F	37	155279	-3	8.25e-08	S.yunnanensis (YN03)
36	47494	F	36	128016	-2	8.92e-09	S.yunnanensis (YN03)
36	98115	F	36	98133	-2	8.92e-09	S.yunnanensis (YN03)
35	98062	F	35	98134	-2	3.37e-08	S.yunnanensis (YN03)
34	98079	F	34	98115	-3	4.07e-06	S.yunnanensis (YN03)
34	114413	F	34	114445	-3	4.07e-06	S.yunnanensis (YN03)
34	138885	F	34	138917	-3	4.07e-06	S.yunnanensis (YN03)
34	155215	F	34	155251	-3	4.07e-06	S.yunnanensis (YN03)
33	67	F	33	89	-2	4.79e-07	S.yunnanensis (YN03)
33	98062	F	33	98080	-3	1.48e-05	S.yunnanensis (YN03)
33	98070	F	33	98106	-3	1.48e-05	S.yunnanensis (YN03)
33	155225	F	33	155261	-3	1.48e-05	S.yunnanensis (YN03)
33	155251	F	33	155269	-3	1.48e-05	S.yunnanensis (YN03)
32	155212	F	32	155284	-2	1.8e-06	S.yunnanensis (YN03)
32	8986	F	32	39125	-3	5.4e-05	S.yunnanensis (YN03)
31	10525	F	31	38436	0	1.61e-09	S.yunnanensis (YN03)
31	10615	F	31	10640	-2	6.74e-06	S.yunnanensis (YN03)
31	39993	F	31	77918	-2	6.74e-06	S.yunnanensis (YN03)
31	95617	F	31	95638	-2	6.74e-06	S.yunnanensis (YN03)
31	157695	F	31	157716	-2	6.74e-06	S.yunnanensis (YN03)
31	5	F	31	42	-3	0.000196	S.yunnanensis (YN03)
31	11165	F	31	120198	-3	0.000196	S.yunnanensis (YN03)
31	34167	F	31	34200	-3	0.000196	S.yunnanensis (YN03)
31	50545	F	31	50546	-3	0.000196	S.yunnanensis (YN03)
30	77	F	30	99	-3	0.000707	S.yunnanensis (YN03)
30	155212	F	30	155230	-3	0.000707	S.yunnanensis (YN03)
53	98050	P	53	155207	-3	5.79e-17	S.yunnanensis (YN03)
53	98104	P	53	155261	-3	5.79e-17	S.yunnanensis (YN03)
45	98052	P	45	155195	-3	2.3e-12	S.yunnanensis (YN03)
45	98124	P	45	155267	-3	2.3e-12	S.yunnanensis (YN03)
44	80587	P	44	80587	-2	2.04e-13	S.yunnanensis (YN03)
41	98062	P	41	155207	0	1.54e-15	S.yunnanensis (YN03)
41	98116	P	41	155261	0	1.54e-15	S.yunnanensis (YN03)
41	98106	P	41	155199	-3	4.42e-10	S.yunnanensis (YN03)
41	98124	P	41	155217	-3	4.42e-10	S.yunnanensis (YN03)
39	47491	P	39	147851	-1	2.88e-12	S.yunnanensis (YN03)
37	128016	P	37	147850	-1	4.37e-11	S.yunnanensis (YN03)
37	98048	P	37	155261	-3	8.25e-08	S.yunnanensis (YN03)
37	98066	P	37	155279	-3	8.25e-08	S.yunnanensis (YN03)
36	55706	P	36	55706	-2	8.92e-09	S.yunnanensis (YN03)
36	98115	P	36	155195	-2	8.92e-09	S.yunnanensis (YN03)
36	98133	P	36	155213	-2	8.92e-09	S.yunnanensis (YN03)
35	8885	P	35	8885	-1	6.61e-10	S.yunnanensis (YN03)
35	98062	P	35	155195	-2	3.37e-08	S.yunnanensis (YN03)
35	98134	P	35	155267	-2	3.37e-08	S.yunnanensis (YN03)
34	11186	P	34	11186	0	2.52e-11	S.yunnanensis (YN03)
34	39982	P	34	39982	-2	1.27e-07	S.yunnanensis (YN03)
34	98079	P	34	155215	-3	4.07e-06	S.yunnanensis (YN03)
34	98115	P	34	155251	-3	4.07e-06	S.yunnanensis (YN03)
34	114413	P	34	138885	-3	4.07e-06	S.yunnanensis (YN03)
34	114445	P	34	138917	-3	4.07e-06	S.yunnanensis (YN03)
33	98062	P	33	155251	-3	1.48e-05	S.yunnanensis (YN03)
33	98070	P	33	155225	-3	1.48e-05	S.yunnanensis (YN03)
33	98080	P	33	155269	-3	1.48e-05	S.yunnanensis (YN03)
33	98106	P	33	155261	-3	1.48e-05	S.yunnanensis (YN03)
31	95617	P	31	157695	-2	6.74e-06	S.yunnanensis (YN03)
31	95638	P	31	157716	-2	6.74e-06	S.yunnanensis (YN03)
30	8988	P	30	49323	0	6.45e-09	S.yunnanensis (YN03)
30	39127	P	30	49323	-3	0.000707	S.yunnanensis (YN03)
30	47492	P	30	81935	-3	0.000707	S.yunnanensis (YN03)
48	61	R	48	77	-3	4.38e-14	S.yunnanensis (YN03)
36	64	R	36	64	-2	8.92e-09	S.yunnanensis (YN03)
31	31819	R	31	31819	-2	6.74e-06	S.yunnanensis (YN03)
30	46279	R	30	46280	-1	5.8e-07	S.yunnanensis (YN03)
30	89	R	30	89	-2	2.52e-05	S.yunnanensis (YN03)
30	39997	R	30	39997	-2	2.52e-05	S.yunnanensis (YN03)
51	97884	F	51	97938	-3	8.21e-16	S.praecox (ZC03)
49	97894	F	49	97948	-1	3.43e-18	S.praecox (ZC03)
49	154899	F	49	154953	-1	3.43e-18	S.praecox (ZC03)
45	97884	F	45	97956	-3	2.29e-12	S.praecox (ZC03)
45	154899	F	45	154971	-3	2.29e-12	S.praecox (ZC03)
44	42437	F	44	44661	-3	8.56e-12	S.praecox (ZC03)
43	97884	F	43	97902	-3	3.19e-11	S.praecox (ZC03)
43	97936	F	43	97954	-3	3.19e-11	S.praecox (ZC03)
43	154899	F	43	154917	-3	3.19e-11	S.praecox (ZC03)
43	154951	F	43	154969	-3	3.19e-11	S.praecox (ZC03)
41	154907	F	41	154961	0	1.53e-15	S.praecox (ZC03)
39	47454	F	39	105306	-1	2.87e-12	S.praecox (ZC03)
37	105309	F	37	127790	-1	4.35e-11	S.praecox (ZC03)
37	154961	F	37	154979	-3	8.22e-08	S.praecox (ZC03)
36	47457	F	36	127790	-2	8.89e-09	S.praecox (ZC03)
36	97947	F	36	97965	-2	8.89e-09	S.praecox (ZC03)
35	97894	F	35	97966	-2	3.36e-08	S.praecox (ZC03)
35	97900	F	35	97936	-3	1.11e-06	S.praecox (ZC03)
35	154912	F	35	154930	-3	1.11e-06	S.praecox (ZC03)
35	154930	F	35	154966	-3	1.11e-06	S.praecox (ZC03)
34	62178	F	34	62202	0	2.51e-11	S.praecox (ZC03)
34	97911	F	34	97947	-2	1.27e-07	S.praecox (ZC03)
34	154915	F	34	154951	-2	1.27e-07	S.praecox (ZC03)
34	114235	F	34	114267	-3	4.05e-06	S.praecox (ZC03)
34	138595	F	34	138627	-3	4.05e-06	S.praecox (ZC03)
33	97894	F	33	97912	-2	4.77e-07	S.praecox (ZC03)
32	154912	F	32	154984	-2	1.79e-06	S.praecox (ZC03)
32	8964	F	32	39074	-3	5.38e-05	S.praecox (ZC03)
31	10514	F	31	38385	0	1.61e-09	S.praecox (ZC03)
31	95449	F	31	95470	-2	6.72e-06	S.praecox (ZC03)
31	157395	F	31	157416	-2	6.72e-06	S.praecox (ZC03)
30	77722	F	30	120672	-3	0.000704	S.praecox (ZC03)
60	8846	P	60	8846	0	5.57e-27	S.praecox (ZC03)
51	97884	P	51	154907	-3	8.21e-16	S.praecox (ZC03)
51	97938	P	51	154961	-3	8.21e-16	S.praecox (ZC03)
49	97894	P	49	154899	-1	3.43e-18	S.praecox (ZC03)
49	97948	P	49	154953	-1	3.43e-18	S.praecox (ZC03)
45	97884	P	45	154895	-3	2.29e-12	S.praecox (ZC03)
45	97956	P	45	154967	-3	2.29e-12	S.praecox (ZC03)
44	80414	P	44	80414	0	2.39e-17	S.praecox (ZC03)
43	97884	P	43	154951	-3	3.19e-11	S.praecox (ZC03)
43	97902	P	43	154969	-3	3.19e-11	S.praecox (ZC03)
43	97936	P	43	154899	-3	3.19e-11	S.praecox (ZC03)
43	97954	P	43	154917	-3	3.19e-11	S.praecox (ZC03)
39	47454	P	39	147551	-1	2.87e-12	S.praecox (ZC03)
37	127790	P	37	147550	-1	4.35e-11	S.praecox (ZC03)
36	55524	P	36	55524	-2	8.89e-09	S.praecox (ZC03)
36	97947	P	36	154895	-2	8.89e-09	S.praecox (ZC03)
36	97965	P	36	154913	-2	8.89e-09	S.praecox (ZC03)
35	97894	P	35	154895	-2	3.36e-08	S.praecox (ZC03)
35	97966	P	35	154967	-2	3.36e-08	S.praecox (ZC03)
35	97900	P	35	154925	-3	1.11e-06	S.praecox (ZC03)
35	97936	P	35	154961	-3	1.11e-06	S.praecox (ZC03)
34	97911	P	34	154915	-2	1.27e-07	S.praecox (ZC03)
34	97947	P	34	154951	-2	1.27e-07	S.praecox (ZC03)
34	114235	P	34	138595	-3	4.05e-06	S.praecox (ZC03)
34	114267	P	34	138627	-3	4.05e-06	S.praecox (ZC03)
33	97894	P	33	154951	-2	4.77e-07	S.praecox (ZC03)
33	97912	P	33	154969	-2	4.77e-07	S.praecox (ZC03)
33	10998	P	33	10998	-3	1.48e-05	S.praecox (ZC03)
31	95449	P	31	157395	-2	6.72e-06	S.praecox (ZC03)
31	95470	P	31	157416	-2	6.72e-06	S.praecox (ZC03)
30	8966	P	30	49286	0	6.42e-09	S.praecox (ZC03)
30	35098	P	30	35098	-2	2.51e-05	S.praecox (ZC03)
30	39076	P	30	49286	-3	0.000704	S.praecox (ZC03)
30	47455	P	30	81762	-3	0.000704	S.praecox (ZC03)
37	77741	R	37	77741	-2	2.35e-09	S.praecox (ZC03)
32	46240	R	32	46240	0	4.01e-10	S.praecox (ZC03)
32	77738	R	32	77738	-2	1.79e-06	S.praecox (ZC03)
31	31789	R	31	31789	-2	6.72e-06	S.praecox (ZC03)

## Sheet: Table S3
Table S3 Summary of the Omega and P values in the codeml analysis for each gene
Gene name	w0 in null hypothesis	lnL for null hypothesis	wb in alternative hypothesis	wf in alternative hypothesis (for Campylotropis )	lnL for alternative hypothesis	P value
accD	0.50672	-1817.51	0.50226	999	-1817.23	0.779598727157702
atpA	0.06036	-2896.3	0.05725	0.22146	-2895.48	0.415183938445423
atpB	0.08405	-2783.69	0.08179	0.13965	-2783.54	0.876652611640514
atpE	0.09721	-746.366	0.09975	0.0001	-746.198	0.865992501782138
atpF	0.22465	-573.549	0.23349	0.14563	-573.48	0.945409112497477
atpH	0.03208	-413.897	0.01584	999	-411.081	0.00486564003103911
atpI	0.10138	-1454.95	0.10491	0.04808	-1454.8	0.882403536511541
ccsA	0.29276	-2264.81	0.28118	999	-2263.55	0.209640347927248
cemA	0.21025	-1421.69	0.21141	0.198	-1421.69	0.997149164530068
clpP	0.68052	-1618.13	0.68984	0.10364	-1618.06	0.95087659871199
matK	0.49528	-3789.49	0.51082	0.23633	-3788.86	0.534832566450665
ndhB	0.28514	-2293.11	0.29809	0.0001	-2292.54	0.572396210714894
ndhB	0.28514	-2293.11	0.29809	0.0001	-2292.54	0.572396210714894
ndhC	0.15467	-681.431	0.11964	999	-677.866	0.00036371748435861
ndhD	0.17822	-3301.31	0.18454	0.06605	-3300.62	0.491006411368292
ndhE	0.09028	-555.943	0.10233	0.0001	-554.966	0.328698382145205
ndhF	0.19306	-5325.98	0.19258	0.20248	-5325.56	0.673736826501886
ndhG	0.28902	-1165.81	0.2916	0.20946	-1165.79	0.985530358822152
ndhH	0.0928	-2320.3	0.09874	0.03939	-2319.77	0.597193286991553
ndhI	0.10842	-1117.56	0.09334	21.6343	-1114.77	0.00525760006948851
ndhJ	0.09336	-965.86	0.09969	0.0001	-965.088	0.439953345472839
ndhK	0.14055	-1410.47	0.14969	0.04683	-1409.92	0.588488283483935
petA	0.13524	-1964.53	0.14186	0.0493	-1964.01	0.601976719783062
petB	0.03104	-847.649	0.03165	0.0001	-847.587	0.951123476351723
petD	0.01657	-884.34	0.0179	0.0001	-884.118	0.824746735651014
petG	0.04259	-186.869	0.04259	0.93692	-186.869	0.999999202115441
petL	0.1734	-153.792	0.1734	142.96	-153.792	0.999996010577206
petN	0.05676	-138.181	0.05676	0.0001	-138.181	0.999993616923507
psaA	0.0295	-3913.15	0.03064	0.0001	-3912.63	0.602546512010882
psaB	0.02485	-3782.4	0.02427	0.03456	-3782.35	0.962936441800615
psaC	0.0001	-388.416	0.0001	0.0001	-388.416	1
psaI	1.25369	-221.387	1.0805	999	-220.98	0.683700274504597
psaJ	0.14462	-276.476	0.14462	27.2643	-276.476	0.999992819038971
psbA	0.02234	-1705.44	0.02353	0.0001	-1705.25	0.844388666615111
psbB	0.02529	-2770.32	0.02628	0.0001	-2769.91	0.680416385755942
psbC	0.0471	-2394.04	0.0484	0.0001	-2393.72	0.754708434787236
psbD	0.00966	-1732.63	0.01034	0.0001	-1732.5	0.894707460895509
psbE	0.07018	-425.37	0.04683	999	-424.107	0.206676162889595
psbF	0.0001	-171.856	0.0001	0.0001	-171.856	1
psbH	0.15551	-410.227	0.13835	999	-409.345	0.377640547301136
psbI	0.0001	-175.264	0.0001	1.01235	-175.264	0.999995212692625
psbJ	0.4928	-204.587	0.4928	737.444	-204.587	0.999996010577183
psbK	0.28038	-399.591	0.25661	999	-398.833	0.448169067565682
psbL	0.15504	-170.225	0.0001	0.30858	-169.655	0.568818103840384
psbM	0.05656	-171.76	0.05656	1.3965	-171.76	0.999977659232289
psbT	0.03282	-186.436	0.03282	0.0001	-186.436	0.999998404230882
rbcL	0.09062	-2744.48	0.08849	0.11998	-2744.4	0.936343036144191
rpl14	0.05847	-682.336	0.06248	0.0001	-681.862	0.636002728836091
rpl16	0.0664	-690.87	0.07109	0.0001	-690.248	0.533377182866339
rpl2	0.5994	-1282.43	0.56669	999	-1281.99	0.663541377751489
rpl2	0.5994	-1282.43	0.56669	999	-1281.99	0.663541377751489
rpl20	0.38372	-747.828	0.38852	0.26317	-747.801	0.978214076171969
rpl22	0.02666	-64.9826	0.04392	0.00304	-64.7259	0.797401879287172
rpl23	0.73071	-433.852	0.7307	615.637	-433.852	0.999976063463195
rpl23	0.73071	-433.852	0.7307	429.883	-433.852	0.999976063463195
rpl32	0.0824	-639.102	0.0824	0.0001	-639.102	0.999978457116915
rpl33	0.43927	-407.904	0.40824	0.80831	-407.791	0.910198632245502
rpl36	0.03717	-207.409	0.03717	0.0001	-207.409	0.999997606346324
rpoA	0.24593	-2151.22	0.24368	0.55961	-2151.18	0.965293398970043
rpoB	0.15921	-6489.98	0.15498	0.29936	-6489.32	0.508710438021458
rpoC1	0.1395	-3163.46	0.1465	0.0001	-3161.35	0.0354612241932165
rpoC2	0.24739	-9047.87	0.24835	0.22748	-9047.85	0.983604626252087
rps11	0.04425	-806.098	0.04172	0.08296	-805.961	0.891278996042989
rps14	0.24517	-607.484	0.24517	0.0001	-607.484	0.999874732124422
rps15	0.29602	-689.125	0.28843	0.44635	-689.085	0.967933677631494
rps16	0.26657	-584.636	0.25693	999	-584.148	0.625925297688129
rps18	0.16472	-548.855	0.17531	0.0001	-548.386	0.639269789283704
rps19	0.15054	-565.657	0.16329	0.0001	-564.764	0.372350589981448
rps3	0.16654	-1389.36	0.17635	0.0001	-1387.83	0.126958818646948
rps4	0.21332	-1248.92	0.18833	999	-1246.81	0.0353516758431999
rps7	0.26327	-707.575	0.26327	1.39785	-707.575	0.999995212692647
rps7	0.26327	-707.575	0.26326	1.02573	-707.575	0.999996010577206
rps8	0.20876	-846.109	0.22226	0.0001	-845.164	0.344989290581354
ycf1	0.66382	-15770	0.65588	0.87246	-15769.6	0.743819159431634
ycf2	1.19261	-12165.6	1.18383	2.16743	-12165.4	0.864396755718487
ycf2	1.19259	-12165.6	1.18384	2.16668	-12165.4	0.864404619060155
ycf3	0.07827	-458.373	0.08207	0.0001	-458.123	0.802940010045807
ycf4	0.15536	-1195.44	0.15619	0.14409	-1195.43	0.996848364180372

## Sheet: Table S4
Table S4 Information of hypervariable sites identified across the 25 Stachyurus chloroplast genomes.
#Window location	Midpoint	Pi	#Segregation sites	Gene (Based on the midpoint pos)
1-919	619	0.00641	17	trnH-psbA
40375-40987	40674	0.0062	15	trnS-psbZ
40783-41682	41087	0.0061	17	psbZ
72013-72687	72384	0.00646	26	petA-psbJ
126218-126848	126517	0.00776	18	ccsA-ndhD
126018-126623	126317	0.00633	10	ccsA
136360-136965	136659	0.00601	12	ycf1

## Sheet: Table S5
Table S5 PairwiseNeighbor-Joining distances among the 25 Stachyuruschloroplast genomes.
	ZJY02	ZG16	ZG08	YN01	ZG14	XY08	ZG11	YN03	DM01	XY06	XY07	ZG04	AY02	AY01	ZJY01	DLY02	ZG10	ZG05	ZG07	XY03	ZC04	ZC03	ZC01	XY04	XY02
ZJY02		0.0001	0.0001	0.0002	0.0002	0.0002	0.0005	0.0004	0.0003	0.0012	0.001	0.0012	0.0012	0.001	0.001	0.001	0.0011	0.0011	0.001	0.0012	0.0015	0.0015	0.0014	0.0014	0.0014
ZG16	0.0001		0.0001	0.0002	0.0002	0.0002	0.0005	0.0004	0.0003	0.0012	0.001	0.0012	0.0012	0.001	0.001	0.001	0.0011	0.0011	0.0011	0.0012	0.0015	0.0015	0.0014	0.0015	0.0014
ZG08	0.0001	0.0001		0.0003	0.0002	0.0003	0.0005	0.0004	0.0004	0.0013	0.001	0.0012	0.0012	0.001	0.0011	0.0011	0.0011	0.0011	0.0011	0.0012	0.0015	0.0015	0.0015	0.0015	0.0015
YN01	0.0002	0.0002	0.0003		0.0002	0.0002	0.0004	0.0003	0.0003	0.0012	0.001	0.0012	0.0012	0.001	0.001	0.001	0.001	0.001	0.0011	0.0012	0.0014	0.0015	0.0014	0.0014	0.0014
ZG14	0.0002	0.0002	0.0002	0.0002		0.0001	0.0004	0.0003	0.0003	0.0012	0.001	0.0011	0.0011	0.001	0.001	0.001	0.001	0.001	0.001	0.0011	0.0014	0.0015	0.0014	0.0014	0.0014
XY08	0.0002	0.0002	0.0003	0.0002	0.0001		0.0005	0.0003	0.0003	0.0012	0.001	0.0012	0.0012	0.001	0.001	0.001	0.001	0.001	0.001	0.0012	0.0014	0.0015	0.0014	0.0014	0.0014
ZG11	0.0005	0.0005	0.0005	0.0004	0.0004	0.0005		0.0004	0.0004	0.0014	0.0011	0.0013	0.0013	0.0011	0.0011	0.0011	0.0011	0.0011	0.0011	0.0013	0.0015	0.0016	0.0015	0.0015	0.0015
YN03	0.0004	0.0004	0.0004	0.0003	0.0003	0.0003	0.0004		0.0003	0.0012	0.001	0.0012	0.0012	0.001	0.001	0.001	0.001	0.001	0.001	0.0011	0.0014	0.0014	0.0013	0.0014	0.0013
DM01	0.0003	0.0003	0.0004	0.0003	0.0003	0.0003	0.0004	0.0003		0.0011	0.0009	0.0011	0.0011	0.0009	0.0009	0.0009	0.0009	0.0009	0.0009	0.001	0.0013	0.0014	0.0013	0.0012	0.0013
XY06	0.0012	0.0012	0.0013	0.0012	0.0012	0.0012	0.0014	0.0012	0.0011		0.0012	0.0015	0.0015	0.0014	0.0014	0.0014	0.0012	0.0012	0.0012	0.0013	0.0017	0.0017	0.0016	0.0017	0.0016
XY07	0.001	0.001	0.001	0.001	0.001	0.001	0.0011	0.001	0.0009	0.0012		0.0011	0.0011	0.001	0.001	0.001	0.0011	0.0011	0.0011	0.0012	0.0014	0.0015	0.0014	0.0015	0.0015
ZG04	0.0012	0.0012	0.0012	0.0012	0.0011	0.0012	0.0013	0.0012	0.0011	0.0015	0.0011		0	0.0004	0.0004	0.0004	0.0011	0.0011	0.0011	0.0012	0.0015	0.0015	0.0015	0.0016	0.0015
AY02	0.0012	0.0012	0.0012	0.0012	0.0011	0.0012	0.0013	0.0012	0.0011	0.0015	0.0011	0		0.0004	0.0004	0.0004	0.0011	0.0011	0.0011	0.0012	0.0015	0.0015	0.0015	0.0016	0.0015
AY01	0.001	0.001	0.001	0.001	0.001	0.001	0.0011	0.001	0.0009	0.0014	0.001	0.0004	0.0004		0	0	0.001	0.001	0.001	0.0011	0.0014	0.0014	0.0014	0.0015	0.0014
ZJY01	0.001	0.001	0.0011	0.001	0.001	0.001	0.0011	0.001	0.0009	0.0014	0.001	0.0004	0.0004	0		0	0.001	0.001	0.001	0.0011	0.0014	0.0014	0.0014	0.0015	0.0014
DLY02	0.001	0.001	0.0011	0.001	0.001	0.001	0.0011	0.001	0.0009	0.0014	0.001	0.0004	0.0004	0	0		0.001	0.001	0.001	0.0011	0.0014	0.0014	0.0014	0.0015	0.0014
ZG10	0.0011	0.0011	0.0011	0.001	0.001	0.001	0.0011	0.001	0.0009	0.0012	0.0011	0.0011	0.0011	0.001	0.001	0.001		0	0.0001	0.0002	0.0014	0.0015	0.0014	0.0014	0.0014
ZG05	0.0011	0.0011	0.0011	0.001	0.001	0.001	0.0011	0.001	0.0009	0.0012	0.0011	0.0011	0.0011	0.001	0.001	0.001	0		0.0001	0.0002	0.0015	0.0015	0.0014	0.0014	0.0014
ZG07	0.001	0.0011	0.0011	0.0011	0.001	0.001	0.0011	0.001	0.0009	0.0012	0.0011	0.0011	0.0011	0.001	0.001	0.001	0.0001	0.0001		0.0002	0.0014	0.0015	0.0014	0.0014	0.0014
XY03	0.0012	0.0012	0.0012	0.0012	0.0011	0.0012	0.0013	0.0011	0.001	0.0013	0.0012	0.0012	0.0012	0.0011	0.0011	0.0011	0.0002	0.0002	0.0002		0.0017	0.0017	0.0016	0.0016	0.0016
ZC04	0.0015	0.0015	0.0015	0.0014	0.0014	0.0014	0.0015	0.0014	0.0013	0.0017	0.0014	0.0015	0.0015	0.0014	0.0014	0.0014	0.0014	0.0015	0.0014	0.0017		0.0004	0.0002	0.0018	0.002
ZC03	0.0015	0.0015	0.0015	0.0015	0.0015	0.0015	0.0016	0.0014	0.0014	0.0017	0.0015	0.0015	0.0015	0.0014	0.0014	0.0014	0.0015	0.0015	0.0015	0.0017	0.0004		0.0003	0.0018	0.0019
ZC01	0.0014	0.0014	0.0015	0.0014	0.0014	0.0014	0.0015	0.0013	0.0013	0.0016	0.0014	0.0015	0.0015	0.0014	0.0014	0.0014	0.0014	0.0014	0.0014	0.0016	0.0002	0.0003		0.0018	0.0018
XY04	0.0014	0.0015	0.0015	0.0014	0.0014	0.0014	0.0015	0.0014	0.0012	0.0017	0.0015	0.0016	0.0016	0.0015	0.0015	0.0015	0.0014	0.0014	0.0014	0.0016	0.0018	0.0018	0.0018		0.0008
XY02	0.0014	0.0014	0.0015	0.0014	0.0014	0.0014	0.0015	0.0013	0.0013	0.0016	0.0015	0.0015	0.0015	0.0014	0.0014	0.0014	0.0014	0.0014	0.0014	0.0016	0.002	0.0019	0.0018	0.0008

## Sheet: Table S6
Table S6 Pairwise Neighbor-Joining distances among the concatenated protein-coding sequences of 25 Stachyurus chloroplast genomes.
	XY06	XY08	ZG14	YN01	ZG08	ZG16	ZJY02	YN03	DM01	ZG11	ZG05	ZG07	ZG10	XY03	XY07	AY01	ZJY01	DLY02	ZG04	AY02	XY04	XY02	ZC01	ZC04	ZC03
XY06		0.0013	0.0013	0.0012	0.0011	0.0011	0.0011	0.0009	0.0011	0.0013	0.0009	0.0009	0.0009	0.001	0.001	0.0011	0.0011	0.0011	0.0011	0.0011	0.001	0.0009	0.0013	0.0013	0.0015
XY08	0.0013		0.0001	0.0002	0.0004	0.0003	0.0003	0.0004	0.0007	0.0007	0.0011	0.0011	0.0011	0.0012	0.0011	0.0013	0.0013	0.0013	0.0013	0.0013	0.0015	0.0014	0.0013	0.0014	0.0015
ZG14	0.0013	0.0001		0.0002	0.0004	0.0003	0.0003	0.0004	0.0007	0.0007	0.0011	0.0011	0.0011	0.0012	0.0011	0.0013	0.0013	0.0013	0.0013	0.0013	0.0015	0.0014	0.0013	0.0014	0.0015
YN01	0.0012	0.0002	0.0002		0.0003	0.0002	0.0002	0.0003	0.0006	0.0006	0.001	0.001	0.001	0.0011	0.001	0.0012	0.0012	0.0012	0.0012	0.0012	0.0014	0.0013	0.0012	0.0013	0.0014
ZG08	0.0011	0.0004	0.0004	0.0003		0	0	0.0002	0.0004	0.0005	0.0009	0.0009	0.0009	0.001	0.0009	0.0011	0.0011	0.001	0.001	0.001	0.0013	0.0012	0.0011	0.0011	0.0013
ZG16	0.0011	0.0003	0.0003	0.0002	0		0	0.0002	0.0004	0.0004	0.0008	0.0008	0.0008	0.0009	0.0008	0.001	0.001	0.001	0.001	0.001	0.0012	0.0011	0.001	0.0011	0.0012
ZJY02	0.0011	0.0003	0.0003	0.0002	0	0		0.0002	0.0004	0.0004	0.0008	0.0008	0.0008	0.0009	0.0008	0.001	0.001	0.001	0.001	0.001	0.0012	0.0011	0.001	0.0011	0.0012
YN03	0.0009	0.0004	0.0004	0.0003	0.0002	0.0002	0.0002		0.0002	0.0004	0.0007	0.0007	0.0007	0.0008	0.0007	0.0009	0.0009	0.0008	0.0009	0.0009	0.0011	0.001	0.0009	0.001	0.0011
DM01	0.0011	0.0007	0.0007	0.0006	0.0004	0.0004	0.0004	0.0002		0.0007	0.0009	0.0009	0.0009	0.001	0.0009	0.0011	0.0011	0.0011	0.0011	0.0011	0.0013	0.0012	0.0011	0.0012	0.0013
ZG11	0.0013	0.0007	0.0007	0.0006	0.0005	0.0004	0.0004	0.0004	0.0007		0.0011	0.0011	0.0011	0.0012	0.0011	0.0013	0.0013	0.0012	0.0013	0.0013	0.0015	0.0014	0.0013	0.0014	0.0015
ZG05	0.0009	0.0011	0.0011	0.001	0.0009	0.0008	0.0008	0.0007	0.0009	0.0011		0	0	0.0004	0.0008	0.0007	0.0007	0.0006	0.0007	0.0007	0.0011	0.001	0.001	0.0011	0.0012
ZG07	0.0009	0.0011	0.0011	0.001	0.0009	0.0008	0.0008	0.0007	0.0009	0.0011	0		0	0.0004	0.0008	0.0007	0.0007	0.0006	0.0007	0.0007	0.0011	0.001	0.001	0.0011	0.0012
ZG10	0.0009	0.0011	0.0011	0.001	0.0009	0.0008	0.0008	0.0007	0.0009	0.0011	0	0		0.0004	0.0008	0.0007	0.0007	0.0006	0.0007	0.0007	0.0011	0.001	0.0011	0.0011	0.0013
XY03	0.001	0.0012	0.0012	0.0011	0.001	0.0009	0.0009	0.0008	0.001	0.0012	0.0004	0.0004	0.0004		0.0009	0.0008	0.0008	0.0007	0.0008	0.0008	0.0012	0.0011	0.0011	0.0012	0.0013
XY07	0.001	0.0011	0.0011	0.001	0.0009	0.0008	0.0008	0.0007	0.0009	0.0011	0.0008	0.0008	0.0008	0.0009		0.001	0.001	0.0009	0.001	0.001	0.0012	0.0011	0.0011	0.0011	0.0013
AY01	0.0011	0.0013	0.0013	0.0012	0.0011	0.001	0.001	0.0009	0.0011	0.0013	0.0007	0.0007	0.0007	0.0008	0.001		0	0	0.0004	0.0004	0.0013	0.0012	0.0012	0.0013	0.0014
ZJY01	0.0011	0.0013	0.0013	0.0012	0.0011	0.001	0.001	0.0009	0.0011	0.0013	0.0007	0.0007	0.0007	0.0008	0.001	0		0	0.0004	0.0004	0.0013	0.0012	0.0012	0.0013	0.0014
DLY02	0.0011	0.0013	0.0013	0.0012	0.001	0.001	0.001	0.0008	0.0011	0.0012	0.0006	0.0006	0.0006	0.0007	0.0009	0	0		0.0003	0.0003	0.0012	0.0011	0.0012	0.0013	0.0014
ZG04	0.0011	0.0013	0.0013	0.0012	0.001	0.001	0.001	0.0009	0.0011	0.0013	0.0007	0.0007	0.0007	0.0008	0.001	0.0004	0.0004	0.0003		0	0.0013	0.0012	0.0012	0.0013	0.0014
AY02	0.0011	0.0013	0.0013	0.0012	0.001	0.001	0.001	0.0009	0.0011	0.0013	0.0007	0.0007	0.0007	0.0008	0.001	0.0004	0.0004	0.0003	0		0.0013	0.0012	0.0012	0.0013	0.0014
XY04	0.001	0.0015	0.0015	0.0014	0.0013	0.0012	0.0012	0.0011	0.0013	0.0015	0.0011	0.0011	0.0011	0.0012	0.0012	0.0013	0.0013	0.0012	0.0013	0.0013		0.0009	0.0014	0.0015	0.0016
XY02	0.0009	0.0014	0.0014	0.0013	0.0012	0.0011	0.0011	0.001	0.0012	0.0014	0.001	0.001	0.001	0.0011	0.0011	0.0012	0.0012	0.0011	0.0012	0.0012	0.0009		0.0013	0.0014	0.0015
ZC01	0.0013	0.0013	0.0013	0.0012	0.0011	0.001	0.001	0.0009	0.0011	0.0013	0.001	0.001	0.0011	0.0011	0.0011	0.0012	0.0012	0.0012	0.0012	0.0012	0.0014	0.0013		0.0001	0.0004
ZC04	0.0013	0.0014	0.0014	0.0013	0.0011	0.0011	0.0011	0.001	0.0012	0.0014	0.0011	0.0011	0.0011	0.0012	0.0011	0.0013	0.0013	0.0013	0.0013	0.0013	0.0015	0.0014	0.0001		0.0004
ZC03	0.0015	0.0015	0.0015	0.0014	0.0013	0.0012	0.0012	0.0011	0.0013	0.0015	0.0012	0.0012	0.0013	0.0013	0.0013	0.0014	0.0014	0.0014	0.0014	0.0014	0.0016	0.0015	0.0004	0.0004
